# Supplementary material for: Diuretics: a contemporary pharmacological classification?
Source: Naunyn Schmiedebergs Arch Pharmacol. 2022 Mar 16;395(6):619–27. doi: 10.1007/s00210-022-02228-0 (PMC9072265; doi:10.1007/s00210-022-02228-0)
Supplement: Supplementary file 1 — Supplementary file1 (XLSX 27 KB) [file 210_2022_2228_MOESM1_ESM.xlsx]

## Sheet: Tabelle1
Rank	Title	Status	Study Results	Conditions	Interventions	Locations	URL
76	Carbonic Anhydrase Antagonism in Subarachnoid Hemorrhage	Withdrawn	No Results Available	Acute Cerebrovascular Accident|Vasospasm	Drug: Acetazolamide|Drug: Nimodipine		https://ClinicalTrials.gov/show/NCT02165644
64	Acetazolamide in Decompensated Heart Failure With Volume OveRload (ADVOR)	Recruiting	No Results Available	Acute Decompensated Heart Failure|Volume Overload	Drug: Acetazolamide|Drug: Placebo	Ziekenhuis Oost-Limburg AV, Genk, Limburg, Belgium	https://ClinicalTrials.gov/show/NCT03505788
3	Sickness Evaluation at Altitude With Acetazolamide at Relative Doses	Completed	No Results Available	Acute Mountain Sickness	Drug: Acetazolamide Pill	White Mountain Research Center, Bishop, California, United States	https://ClinicalTrials.gov/show/NCT03828474
22	Effect of Acetazolamide on Acute Mountain Sickness in Lowlanders Older Than 40 Years	Completed	No Results Available	Acute Mountain Sickness	Drug: ACETAZOLAMIDE oral capsule|Drug: Placebo oral capsule	National Center of Cardiology and Internal Medicine, Bishkek, Kyrgyzstan	https://ClinicalTrials.gov/show/NCT03561675
28	Sickness Evaluation at Altitude With Acetazolamide at Relative Dosages	Completed	No Results Available	Acute Mountain Sickness	Drug: Acetazolamide	Stanford University, Stanford, California, United States	https://ClinicalTrials.gov/show/NCT03424226
50	Altitude Sickness Prevention With Ibuprofen Relative to Acetazolamide and Treatment Efficacy	Completed	No Results Available	Acute Mountain Sickness	Drug: Ibuprofen|Drug: Acetazolamide	White Mountain Research Station, Bishop, California, United States	https://ClinicalTrials.gov/show/NCT03154645
60	Optimization Strategy for the Prevention of AMS by RIPC Combined With Acetazolamide	Not yet recruiting	No Results Available	Acute Mountain Sickness	Drug: Acetazolamide|Device: Doctormate® (twice daily for 6 days)|Device: Doctormate® (forth daily for 3 days)		https://ClinicalTrials.gov/show/NCT05023941
70	A Trial of Acetazolamide Versus Placebo in Preventing Mountain Sickness During Rapid Ascent	Completed	No Results Available	Acute Mountain Sickness	Drug: Acetazolamide|Drug: Placebo	Oxford University Clinical Research Unit Nepal, Kathmandu, Nepal	https://ClinicalTrials.gov/show/NCT01418157
91	Altitude Sickness Prevention and Efficacy of Comparative Treatments	Completed	Has Results	Acute Mountain Sickness	Drug: Budesonide|Drug: Acetazolamide|Drug: Placebo	Owens Valley Lodge - White Mountain Research Station, Bishop, California, United States	https://ClinicalTrials.gov/show/NCT02604173
123	Evaluation of the Prevention and Treatment Effects of Chinese Medicine on High Altitude Illness	Unknown status	No Results Available	Acute Mountain Sickness (AMS)	Drug: Chinese Medicine|Drug: Acetalozamide	School of Chinese Medicine, China Medical University, Taichung, Taiwan	https://ClinicalTrials.gov/show/NCT01682551
71	Oral Acetazolamide, Brimonidine Tartarate, and Anterior Chamber Paracentesis for Ocular Hypertension Control After Intravitreal Bevacizumab	Completed	No Results Available	Age Related Macular Degeneration|Diabetic Retinopathy	Drug: Acetazolamide|Drug: Brimonidine tartarate|Procedure: Anterior chamber paracentesis		https://ClinicalTrials.gov/show/NCT00864838
12	Effect of Acetazolamide on Visuo-motor Learning in Lowlanders Older Than 40 Years at Altitude	Completed	No Results Available	Altitude Hypoxia	Drug: ACETAZOLAMIDE oral capsule|Drug: Placebo oral capsule	National Center of Cardiology and Internal Medicine, Bishkek, Kyrgyzstan	https://ClinicalTrials.gov/show/NCT03536520
13	Effect of Acetazolamide on Right Heart Function at Rest in Lowlanders Older Than 40 Years at Altitude.	Active, not recruiting	No Results Available	Altitude Hypoxia	Drug: ACETAZOLAMIDE oral capsule|Drug: Placebo oral capsule	National Center of Cardiology and Internal Medicine, Bishkek, Kyrgyzstan	https://ClinicalTrials.gov/show/NCT03540914
19	Effect of Acetazolamide on Lung Water Content by Ultrasound in Lowlanders Older Than 40 Years at Altitude	Active, not recruiting	No Results Available	Altitude Hypoxia	Drug: ACETAZOLAMIDE oral capsule|Drug: Placebo oral capsule	National Center of Cardiology and Internal Medicine, Bishkek, Kyrgyzstan	https://ClinicalTrials.gov/show/NCT03539367
24	Effect of Acetazolamide on Maximal Exercise Performance in Lowlanders Older Than 40 Years at Altitude	Completed	No Results Available	Altitude Hypoxia	Drug: ACETAZOLAMIDE oral capsule|Drug: Placebo oral capsule	National Center of Cardiology and Internal Medicine, Bishkek, Kyrgyzstan	https://ClinicalTrials.gov/show/NCT03536455
27	Effect of Acetazolamide on Postural Control in Lowlanders Older Than 40 Years at Altitude	Completed	No Results Available	Altitude Hypoxia	Drug: ACETAZOLAMIDE oral capsule|Drug: Placebo oral capsule	National Center of Cardiology and Internal Medicine, Bishkek, Kyrgyzstan	https://ClinicalTrials.gov/show/NCT03536429
29	Effect of Acetazolamide on Right Heart Function During Exercise in Lowlanders Older Than 40 Years at Altitude	Active, not recruiting	No Results Available	Altitude Hypoxia	Drug: ACETAZOLAMIDE oral capsule|Drug: Placebo oral capsule	National Center of Cardiology and Internal Medicine, Bishkek, Kyrgyzstan	https://ClinicalTrials.gov/show/NCT03537924
31	Effect of Acetazolamide on Sleep Disordered Breathing in Lowlanders Older Than 40 Years at Altitude	Active, not recruiting	No Results Available	Altitude Hypoxia	Drug: ACETAZOLAMIDE oral capsule|Drug: Placebo oral capsule	National Center of Cardiology and Internal Medicine, Bishkek, Kyrgyzstan	https://ClinicalTrials.gov/show/NCT03536507
85	Controlled Hyperventilation as Prophylaxis for Acute Mountain Sickness	Unknown status	No Results Available	Altitude Sickness	Behavioral: Voluntary ventilatory response|Drug: Acetazolamide	110 Sports and health center, Santiago, Chile	https://ClinicalTrials.gov/show/NCT02972411
94	AZ, MZ, and the Pulmonary System Response to Hypoxia	Completed	No Results Available	Altitude Sickness|Hypertension, Pulmonary	Drug: Acetazolamide|Drug: Methazolamide|Drug: Placebo	University of British Columbia, Kelowna, British Columbia, Canada	https://ClinicalTrials.gov/show/NCT02760121
73	Effect of Potassium and Acetazolamide on People With Andersen-Tawil Syndrome	Terminated	No Results Available	Andersen-Tawil Syndrome	Dietary Supplement: Potassium|Drug: Acetazolamide	University of Rochester School of Medicine, Rochester, New York, United States	https://ClinicalTrials.gov/show/NCT00839501
114	Treatment of Orthostatic Hypotension in Autonomic Failure	Completed	No Results Available	Autonomic Failure|Orthostatic Hypotension	Drug: Atomoxetine|Drug: Acarbose|Drug: Pyridostigmine Bromide|Drug: Yohimbine|Drug: Midodrine HCl|Drug: placebo|Drug: Modafinil|Drug: Octreotide|Other: water intake|Drug: Diphenhydramine Hydrochloride|Drug: Ranitidine HCL|Drug: Tranylcypromine|Drug: Ergotamine/ Caffeine|Drug: Celecoxib|Drug: Pseudoephedrine|Drug: Methylphenidate|Drug: Indomethacin|Drug: Ibuprofen|Drug: Oxymetazoline 0.05% nasal s…	Vanderbilt University, Nashville, Tennessee, United States	https://ClinicalTrials.gov/show/NCT00223691
5	Acetazolamide (AZ) for Management of Alkalosis in Bartter Syndrome	Unknown status	No Results Available	Bartter Syndrome	Drug: Acetazolamide	Fateme Ghane Sharbaf, Mashhad, Iran, Islamic Republic of|Semnan University of Medical Sciences, Semnan, Iran, Islamic Republic of|Banafshe Dormansh, Tehran, Iran, Islamic Republic of|Simin Sadeghi, Zahedan, Iran, Islamic Republic of	https://ClinicalTrials.gov/show/NCT03847571
98	Buspirone as a Potential Treatment for Recurrent Central Apnea	Terminated	Has Results	Central Apnea|Heart Failure	Drug: Acetazolamide|Drug: Buspirone	VA Medical Center, Cleveland, Cleveland, Ohio, United States	https://ClinicalTrials.gov/show/NCT00746954
21	Effect of Acetazolamide on Central Sleep Apnea Related to Opium Consumption	Unknown status	No Results Available	Central Sleep Apnea, Secondary	Drug: Acetazolamide-placebo|Drug: Placebo-acetazolamide	Masih Daneshvari Hospital, Tehran, Iran, Islamic Republic of	https://ClinicalTrials.gov/show/NCT02371473
4	Acetazolamide for the Prevention of Post Operative CSF Leak	Recruiting	No Results Available	Cerebrospinal Fluid Leak	Drug: Acetazolamide	University of Miami, Miami, Florida, United States	https://ClinicalTrials.gov/show/NCT04351061
16	Acetazolamide to Prevent Post Operative CSF Leak	Withdrawn	No Results Available	Cerebrospinal Fluid Leak	Drug: Acetazolamide		https://ClinicalTrials.gov/show/NCT02902133
61	Effects of Acetazolamide and CO2 Inhalation on Exercise-induced Periodic Breathing in Heart Failure	Completed	No Results Available	Chronic Heart Failure	Drug: acetazolamide	Centro Cardiologico Monzino, University of Milan, Milan, Italy	https://ClinicalTrials.gov/show/NCT00517426
2	Effect of Acetazolamide on Lung Water Content by Ultrasound in Patients With Respiratory Disease at Altitude	Active, not recruiting	No Results Available	Chronic Obstructive Pulmonary Disease	Drug: ACETAZOLAMIDE oral capsule|Drug: Placebo oral capsule	National Center of Cardiology and Internal Medicine, Biskek, Kyrgyzstan	https://ClinicalTrials.gov/show/NCT03540901
30	Effect of Acetazolamide on Postural Control in Patients With Respiratory Disease at Altitude	Completed	No Results Available	Chronic Obstructive Pulmonary Disease	Drug: ACETAZOLAMIDE oral capsule|Drug: Placebo oral capsule	National Center of Cardiology and Internal Medicine, Bishkek, Kyrgyzstan	https://ClinicalTrials.gov/show/NCT03177811
34	Effect of Acetazolamide on Exercise Performance in Patients With Respiratory Disease at Altitude	Completed	No Results Available	Chronic Obstructive Pulmonary Disease	Drug: ACETAZOLAMIDE oral capsule|Drug: Placebo oral capsule	National Center of Cardiology and Internal Medicine, Bishkek, Kyrgyzstan	https://ClinicalTrials.gov/show/NCT03177837
35	Effect of Acetazolamide on Sleep Related Breathing Disturbances in Patients With Respiratory Disease at Altitude	Completed	No Results Available	Chronic Obstructive Pulmonary Disease	Drug: ACETAZOLAMIDE oral capsule|Drug: Placebo oral capsule	National Center of Cardiology and Internal Medicine, Bishkek, Kyrgyzstan	https://ClinicalTrials.gov/show/NCT03177850
37	Effect of Acetazolamide on Right Ventricular Function at Rest in Patients With Respiratory Disease at Altitude	Completed	No Results Available	Chronic Obstructive Pulmonary Disease	Drug: ACETAZOLAMIDE oral capsule|Drug: Placebo oral capsule	National Center for Cardiology and Internal Medicine, Bishkek, Kyrgyzstan	https://ClinicalTrials.gov/show/NCT03173508
39	Effect of Acetazolamide on Right Ventricular Function During Exercise in Patients With Respiratory Disease at Altitude	Completed	No Results Available	Chronic Obstructive Pulmonary Disease	Drug: ACETAZOLAMIDE oral capsule|Drug: Placebo oral capsule	National Center for Cardiology and Internal Medicine, Bishkek, Kyrgyzstan	https://ClinicalTrials.gov/show/NCT03167034
33	Effect of Acetazolamide on Cognition in Patients With Respiratory Disease at Altitude	Completed	No Results Available	Chronic Obstructive Pulmonary Disease (COPD)	Drug: ACETAZOLAMIDE oral capsule|Drug: Placebo oral capsule	National Center of Cardiology and Internal Medicine, Bishkek, Kyrgyzstan	https://ClinicalTrials.gov/show/NCT03165890
38	Effect Of Acetazolamide On Altitude Related Illness In Patients With Respiratory Disease	Completed	No Results Available	Chronic Obstructive Pulmonary Disease (COPD)	Drug: ACETAZOLAMIDE oral capsule|Drug: Placebo oral capsule	National Center of Cardiology and Internal Medicine, Bishkek, Kyrgyzstan	https://ClinicalTrials.gov/show/NCT03156231
18	Acetazolamide to Prevent Impending Altitude-illness in Patients With COPD	Recruiting	No Results Available	Chronic Obstructive Pulmonary Disease|Altitude Sickness|Altitude Hypoxia	Drug: Acetazolamide|Drug: Placebo	National Center of Cardiology and Internal Medicine, Bishkek, Kyrgyzstan	https://ClinicalTrials.gov/show/NCT04913389
79	Evaluation of the Effect of Acetazolamide, Mannitol and N-acetylcysteine on Cisplatin-Induced Nephrotoxicity	Completed	No Results Available	Cisplatin Nephrotoxicity	Drug: Acetazolamide|Drug: Acetylcysteine|Drug: Mannitol|Drug: saline|Drug: Cisplatin		https://ClinicalTrials.gov/show/NCT02760901
74	Interactions Between Intravenous Cocaine and Acetazolamide or Quinine	Completed	No Results Available	Cocaine Use|Pharmacokinetics	Drug: cocaine|Drug: quinine|Drug: acetazolamide	National Institute on Drug Abuse, Baltimore, Maryland, United States	https://ClinicalTrials.gov/show/NCT01851473
107	Evaluation of a Compliance Marker in Prescription Opioid Abusers With Chronic Pain	Withdrawn	No Results Available	Compliance|Chronic Pain	Drug: acetazolamide|Drug: Quinine|Drug: Riboflavin	Georgetown University, Washington, District of Columbia, United States	https://ClinicalTrials.gov/show/NCT02276989
69	Comparison Between Effect of Acetazolamide and NaHco3 in Prevention of Contrast Nephropathy	Completed	No Results Available	Contrast Induced Nephropathy	Drug: sodium bicarbonate|Drug: Acetazolamide|Drug: normal salin	Fars Heart Foundation , Kowsar hospital, Shiraz, Iran, Islamic Republic of	https://ClinicalTrials.gov/show/NCT00634491
65	Comparing Eye Pressure Using Maximal Tolerated Local Therapy or Systemic Acetazolamide	Completed	No Results Available	Control of Elevated Eye Pressure by Local and Systemic Therapy	Drug: Acetazolamide for glaucoma patients to lower eye pressure	University of Cologne, Cologne, Germany	https://ClinicalTrials.gov/show/NCT01274039
59	Effectiveness of Acetazolamide for Reversal of Metabolic Alkalosis in Mechanically Ventilated Chronic Obstructive Pulmonary Disease Patients	Completed	No Results Available	Decompensated Chronic Obstructive Pulmonary Disease	Drug: Acetazolamide|Drug: Placebo	Clinical Research Unit, European Georges Pompidou Hospital, Assistance Publique - Hôpitaux de Paris, Paris, France	https://ClinicalTrials.gov/show/NCT01627639
88	Study of Cobalt's Role in Excessive Erythrocytosis Among High Altitude Dwellers in Cerro de Pasco, Peru	Completed	No Results Available	Erythrocytosis|Mountain Sickness	Drug: N-acetylcysteine|Drug: Acetazolamide|Drug: Placebo pills	Chronic mountain sickness clinic, Cerro de Pasco, Pasco, Peru	https://ClinicalTrials.gov/show/NCT01187108
43	Effect of Acetazolamide & Position in CSF Leakage and Collection and Wound Dehiscence	Unknown status	No Results Available	Fibrolipoma of Filum Terminale|Lipomyelomeningocele|Split Cord Malformation|Dermal Sinus|Tethered Cord Syndrome|Tumor	Drug: Acetazolamide|Other: prone positioning|Other: Acetazolamide+ prone positioning	Children'S Medical Center, Tehran, Iran, Islamic Republic of	https://ClinicalTrials.gov/show/NCT01867268
68	COSOPT-S® Treatment Versus Acetazolamide Before Trabeculectomy	Completed	Has Results	Glaucoma	Drug: Trabeculectomy with preoperative Diamox/DexaEDO treatment|Drug: Trabeculectomy with preoperative Cosopt S treatment	Clinical Trial Site, Department of Ophthalmology, University Medical Center Johannes Gutenberg University Mainz, Mainz, Germany	https://ClinicalTrials.gov/show/NCT01228149
110	ALPI vs Medical Therapy Effects on Optic Nerve Structure & Function	Unknown status	No Results Available	Glaucoma	Procedure: Argon laser Iridoplasty|Drug: Intravenous acetazolamide	National University Hospital, 5 Lower Kent Ridge Road, Singapore, Singapore	https://ClinicalTrials.gov/show/NCT00485238
120	Stop Retinal Ganglion Cell Dysfunction Study	Recruiting	No Results Available	Glaucoma	Drug: Latanoprost|Drug: Bimatoprost|Drug: Travoprost|Drug: Timolol|Drug: Dorzolamide|Drug: Brinzolamide|Drug: Acetazolamide|Drug: Methazolamide	Bascom Palmer Eye Institute - University of Miami, Miami, Florida, United States	https://ClinicalTrials.gov/show/NCT02390284
105	Immediate Anterior Chamber Paracentesis With A 30-Gauge Needle for Acute Primary Angle - Closure	Completed	No Results Available	Glaucoma, Angle-closure	Procedure: Paracentesis|Drug: Acetazolamide|Procedure: Peripheral iridotomy	Naris Kitnarong, Bangkok, Thailand	https://ClinicalTrials.gov/show/NCT01923454
103	Use of an Ocular Telemetry Sensor in Diamox Treated Patients	Completed	No Results Available	Glaucoma|Ocular Hypertension	Device: SENSIMED Triggerfish	Clinique de Montchoisi, Centre du Glaucome, Lausanne, Switzerland	https://ClinicalTrials.gov/show/NCT01028664
89	A Randomized, Open-label Study on Helicobacter Pylori Eradication With Standard Triple Regimen Plus Acetazolamide	Withdrawn	No Results Available	H. Pylori Infection	Drug: Acetazolamide group|Drug: Standard regimen group	severnace Hospital, Seoul, Seodaemun-gu, Korea, Republic of	https://ClinicalTrials.gov/show/NCT02090738
47	Clinical Study on the Efficacy of Acetazolamide Combined With Levamisole in the Treatment of HCC	Recruiting	No Results Available	HCC	Drug: Acetazolamide Levamisole	The First Affiliated Hospital of Zhengzhou University, Zhengzhou, Henan, China	https://ClinicalTrials.gov/show/NCT04611373
25	Acetazolamide's Headache Inducing Characteristics and Effects on the Cerebral Arteries and Blood Flow	Completed	No Results Available	Headache|Migraine	Drug: Acetazolamide	Danish Headache Center, Copenhagen, Glostrup, Denmark|Department of Neurology, Copenhagen, Glostrup, Denmark	https://ClinicalTrials.gov/show/NCT01750723
104	Effect of GTN and Diamox Measured by BOLD-Response.	Unknown status	No Results Available	Healthy	Drug: Glyceryl trinitrate, azetazolamide	Danish Headache Center, Glostrup, Denmark	https://ClinicalTrials.gov/show/NCT00363792
102	Effects of Dual Cyclooxygenase-2 and Carbonic Anhydrase Inhibition	Terminated	No Results Available	Healthy Volunteers	Drug: CG100649 (2 mg)|Drug: Celecoxib|Drug: Placebo capsules|Drug: Naproxen|Drug: Acetazolamide|Drug: CG100649 (8 mg)	Institute for Translational Medicine and Therapeutics (ITMAT), University of Pennsylvania School of Medicine, Philadelphia, Pennsylvania, United States	https://ClinicalTrials.gov/show/NCT00780325
113	Study of Brain Blood Flow During Induced Hypercapnia (Excess Blood Carbon Dioxide)	Completed	No Results Available	Healthy|Hypercapnia		Warren G. Magnuson Clinical Center (CC), Bethesda, Maryland, United States	https://ClinicalTrials.gov/show/NCT00001845
55	Acetazolamide and Spironolactone to Increase Natriuresis in Congestive Heart Failure	Completed	Has Results	Heart Failure	Drug: Combination therapy with acetazolamide and low-dose loop diuretics|Drug: High-dose loop diuretics|Drug: Upfront therapy with oral spironolactone	Ziekenhuis Oost-Limburg, Genk, Limburg, Belgium|University Hospital Leuven, Leuven, Vlaams-Brabant, Belgium	https://ClinicalTrials.gov/show/NCT01973335
40	Acetazolamide in Patients With Acute Heart Failure	Unknown status	No Results Available	Heart Failure|Acute Heart Failure	Drug: Acetazolamide|Drug: Placebo	Instituto do Coração - HMFMUSP, São Paulo, Brazil	https://ClinicalTrials.gov/show/NCT03720288
58	Predicting Successful Sleep Apnea Treatment With Acetazolamide in Heart Failure Patients	Completed	Has Results	Heart Failures	Drug: Acetazolamide|Drug: Placebo	Brigham and Women's Hospital, Boston, Massachusetts, United States	https://ClinicalTrials.gov/show/NCT01377987
83	Intracranial Pressure in Experimental Models of Headache	Completed	Has Results	High Altitude Headache	Drug: Acetazolamide|Drug: Lactose monohydrate	School of Sport, Health and Exercise Sciences, Bangor University, Bangor, Gwynedd, United Kingdom	https://ClinicalTrials.gov/show/NCT01288781
63	Treatment of High Altitude Polycythemia by Acetazolamide	Completed	No Results Available	High Altitude Polycythemia	Drug: acetazolamide	University Cayetano Heredia, Lima, Peru	https://ClinicalTrials.gov/show/NCT00424970
8	Effect of Acetazolamide on Subclinical High-Altitude Pulmonary Edema Detected by Lung Ultrasonography	Terminated	Has Results	High Altitude Pulmonary Edema	Drug: Acetazolamide|Drug: Placebo	UMass Medical School, Worcester, Massachusetts, United States	https://ClinicalTrials.gov/show/NCT03490916
49	Comparison of Temazepam and Acetazolamide to Treat Difficulty Sleeping at High Altitude	Completed	No Results Available	High-altitude Sleep Disturbance	Drug: Temazepam|Drug: Acetazolamide	Himalayan Rescue Location clinic in Manang, Manang, District of Manang, Nepal	https://ClinicalTrials.gov/show/NCT01519544
45	Administration of Acetazolamide to Prevent Remifentanil Induced Hyperalgesia	Completed	No Results Available	Hyperalgesia|Opioid-Related Disorders	Drug: Acetazolamide|Drug: Placebo Oral Tablet	Faculty of Medicine, University of Chile, Santiago, Metropolitana, Chile	https://ClinicalTrials.gov/show/NCT02992938
48	Acute Hemodynamic Effect of Acetazolamide in Pulmonary Hypertension	Completed	No Results Available	Hypertension, Pulmonary	Drug: Acetazolamide|Drug: Placebo	University Hospital Zurich, Zurich, Switzerland	https://ClinicalTrials.gov/show/NCT02755259
57	Chronic Clinical Effect of Acetazolamide	Completed	No Results Available	Hypertension, Pulmonary	Drug: Acetazolamide|Drug: Placebo	University Hospital Zurich, Zurich, Switzerland	https://ClinicalTrials.gov/show/NCT02755298
93	Muscle Fatigue and Carbonic Anhydrase Inhibitors	Completed	No Results Available	Hypoxia	Drug: Acetazolamide|Drug: Methazolamide|Other: Placebo	University of British Columbia, Kelowna, British Columbia, Canada	https://ClinicalTrials.gov/show/NCT02758470
75	Treatment of Chronic Mountain Sickness	Recruiting	No Results Available	Hypoxia, Altitude	Drug: Acetazolamide|Drug: Atorvastatin|Drug: Placebo oral tablet	Association EXALT, UM Sport Pathologies, Hôpital Sud, Avenue Kimberley, Échirolles, France	https://ClinicalTrials.gov/show/NCT04251364
32	Acetazolamide and Exercise Performance at Altitude	Completed	No Results Available	Hypoxia|Exercise Performance|Cognitive Function|Dexterity	Drug: Acetazolamide Pill|Drug: Placebo pill	Natick Soldier Systems Center, Natick, Massachusetts, United States	https://ClinicalTrials.gov/show/NCT03525561
84	Idiopathic Intracranial Hypertension Treatment Trial	Completed	Has Results	Idiopathic Intracranial Hypertension	Drug: Acetazolamide|Drug: Placebo|Behavioral: Formal weight loss counselling program	University of Alabama Birmingham, Birmingham, Alabama, United States|Doheny Eye Center, University of Southern California, Los Angeles, California, United States|The Eye Care Group, PC, Waterbury, Connecticut, United States|Bascom Palmer Eye Institute, University of Miami, Miami, Florida, United States|Neuro-Ophthamology & Balance Disorders Clinic, Tallahassee, Florida, United States|Emory Univer…	https://ClinicalTrials.gov/show/NCT01003639
97	Quantitative D-dimer Level and Anticoagulant Therapy in Idiopathic Intracranial Hypertension	Completed	No Results Available	Idiopathic Intracranial Hypertension	Drug: LMWH|Drug: acetazolamide	Fayoum University Hospital, Fayoum, Egypt	https://ClinicalTrials.gov/show/NCT03963336
100	Surgical Idiopathic Intracranial Hypertension Treatment Trial	Terminated	No Results Available	Idiopathic Intracranial Hypertension	Drug: Acetazolamide|Procedure: Optic Nerve Sheath Fenestration|Procedure: Ventriculoperitoneal CSF Shunting	University of Southern California, Los Angeles, California, United States|NeuroEyeOrbit Institute, Los Angeles, California, United States|Stanford University, Palo Alto, California, United States|University of Colorado - Anschutz Medical Campus, Aurora, Colorado, United States|The Eye Care Group, Orange, Connecticut, United States|University of Miami, Miami, Florida, United States|Northwestern Me…	https://ClinicalTrials.gov/show/NCT03501966
14	Acetazolamide Trial in Normal Pressure Hydrocephalus	Not yet recruiting	No Results Available	Idiopathic Normal Pressure Hydrocephalus (INPH)	Drug: Acetazolamide|Drug: Placebo		https://ClinicalTrials.gov/show/NCT04975269
42	Effect of Acetazolamide on Optic Nerve Sheath Diameter in Laparoscopic Donor Nephrectomies	Completed	No Results Available	Intracranial Pressure Increase	Drug: Acetazolamide|Drug: Normal Saline	PGIMER, Chandigarh, India	https://ClinicalTrials.gov/show/NCT03005665
109	Effect of Antiglaucoma Agents on Short Term Intraocular Pressure Fluctuations After Intravitreal Bevacizumab Injection	Completed	No Results Available	Intraocular Pressure Change in Intravitreal Injection	Drug: Timolol|Drug: Brimonidine|Drug: Acetazolamide|Drug: Mannitol|Drug: Placebo	Retina Research Center, Khatam eye Hospital, Mashhad, Khorasan Razavi, Iran, Islamic Republic of	https://ClinicalTrials.gov/show/NCT02140450
20	Effect of Acetazolamide on Intraocular Pressure After Being in the Trendelenburg Position.	Completed	No Results Available	IOP	Drug: Acetazolamide|Drug: Placebo|Other: Trendelenburg Position		https://ClinicalTrials.gov/show/NCT03107429
111	Effects of Potassium Citrate in Urine of Children With Elevated Calcium in Urine and Kidney Stones	Withdrawn	No Results Available	Kidney Calculi	Drug: Potassium Citrate|Drug: Acetazolamide|Behavioral: Diet low in oxalate and purines	The Children's Mercy Hospital, Kansas City, Missouri, United States	https://ClinicalTrials.gov/show/NCT00120731
15	Efficacy Study of Acetazolamide Versus Diazepam in Continuous Spike and Wave/Landau-Kleffner Syndrome	Terminated	Has Results	Landau-Kleffner Syndrome|Status Epilepticus, Electrographic	Drug: Diazepam|Drug: Acetazolamide	Mayo Clinic, Rochester, Minnesota, United States	https://ClinicalTrials.gov/show/NCT02904265
87	Randomized Trial of Acetazolamide for Uveitis-Associated Cystoid Macular Edema	Completed	No Results Available	Macular Edema, Cystoid	Drug: Acetazolamide		https://ClinicalTrials.gov/show/NCT00000115
81	Effectiveness of Oral Acetazolamide, Brimonidine Tartarate, and Anterior Chamber Paracentesis in Intraocular Pressure (IOP) After Bevacizumab	Completed	No Results Available	Macular Edema|Diabetic Retinopathy|Macular Degeneration	Drug: bevacizumab|Procedure: anterior chamber paracentesis|Drug: acetazolamide|Drug: brimonidine	School of Medicine - Clinical Hospital, Ribeirao Preto, SP, Brazil	https://ClinicalTrials.gov/show/NCT00804921
36	Study of Acetazolamide With Temozolomide in Adults With Newly Diagnosed or Recurrent Malignant Glioma	Recruiting	No Results Available	Malignant Glioma of Brain	Drug: Acetazolamide|Drug: Temozolomide	University of Chicago Medical Center, Chicago, Illinois, United States	https://ClinicalTrials.gov/show/NCT03011671
90	The Effect of Glyceryl Trinitate and Diamox on Cerebral Haemodynamics.	Unknown status	No Results Available	Migraine	Drug: GTN, Diamox	Danish Headache Center, Neurological Dep. Glostrup hospital, Glostrup, Denmark	https://ClinicalTrials.gov/show/NCT00363571
78	Normal Pressure Hydrocephalus Treatment by Acetazolamide	Terminated	No Results Available	Motor Condition as Measured by Quantified Scale|Cognitive Investigation	Drug: Acetazolamide|Drug: sugar pill	Rabin Medical Center, Petach Tiqva, Hamerkaz, Israel	https://ClinicalTrials.gov/show/NCT02163330
66	Augmenting Cerebral Blood Flow to Treat Established Multiple Sclerosis	Active, not recruiting	No Results Available	Multiple Sclerosis	Drug: Acetazolamide|Drug: Placebo	UTHealth, Houston, Texas, United States	https://ClinicalTrials.gov/show/NCT02466074
52	Role of Acetazolamide and Hydrochlorothiazide Followed by Furosemide in Treating Nephrotic Edema	Completed	No Results Available	Nephrotic Syndrome|Edema	Drug: Acetazolamide and Hydrochlorothiazide Followed by Furosemide|Drug: Furosemide and Hydrochlorothiazide Followed by Furosemide		https://ClinicalTrials.gov/show/NCT02427880
80	Treatment of Peri-calcification Edema in Neurocysticercosis (NCC)	Terminated	No Results Available	Neurocysticercosis	Drug: Acetazolamide|Drug: Dexamethasone	Cysticercosis Unit, Instituto Nacional de Ciencias Neurologicas, Lima, Peru	https://ClinicalTrials.gov/show/NCT02945527
9	Acetazolamide for Treating NPH in Shunt-candidates Patients	Unknown status	No Results Available	Normal Pressure Hydrocephalus	Drug: Acetazolamide	Rabin Medical Center, Petah Tikva, Israel	https://ClinicalTrials.gov/show/NCT03779594
51	Effect of Acetazolamide and Furosemide on Obesity-induced Glomerular Hyperfiltration	Completed	Has Results	Obesity-induced Hyperfiltration	Drug: Furosemide first, then Acetazolamide|Drug: Acetazolamide first, then Furosemide	Rabin Medical Center, Petach Tikva, Israel	https://ClinicalTrials.gov/show/NCT01146288
17	Acetazolamide Add-On Therapy to OSA Surgery	Recruiting	No Results Available	Obstructive Sleep Apnea	Drug: Acetazolamide|Drug: Placebo	Antwerp University Hospital, Edegem, Antwerp, Belgium	https://ClinicalTrials.gov/show/NCT04227093
46	Optimal Dosage of Acetazolamide for OSA Treatment	Recruiting	No Results Available	Obstructive Sleep Apnea	Drug: Acetazolamide|Other: Placebo	Antwerp University Hospital, Edegem, Antwerp, Belgium	https://ClinicalTrials.gov/show/NCT04726982
62	Continuous Positive Airway Pressure and Acetazolamide to Treat Sleep Apnea Syndrome Patients at Altitude	Completed	No Results Available	Obstructive Sleep Apnea Syndrome	Drug: acetazolamide|Procedure: nocturnal continuous positive airway pressure|Drug: placebo	University Hospital of Zurich, Pulmonary Division and Sleep Disorders Centre, Zurich, Switzerland	https://ClinicalTrials.gov/show/NCT00928655
82	Treatment of Patients With the Obstructive Sleep Apnea Syndrome at Altitude	Completed	No Results Available	Obstructive Sleep Apnea Syndrome	Drug: acetazolamide	Pulmonary Division, University Hospital Zurich, Zurich, Switzerland	https://ClinicalTrials.gov/show/NCT00714740
44	A Short Term Open, Randomized Cross-over Trial Exploring the Effect of Carbonic Anhydrase Inhibition by Acetazolamide on Sleep Apnea Associated Hypertension and Vascular Dysfunction	Completed	No Results Available	Obstructive Sleep Apnea|Sleep-Disordered Breathing|Blood Pressure|Hypertension	Drug: Acetazolamide|Device: nasal Continuous Positive Airway Pressure (nCPAP)	Center for Sleep and Vigilance disorders, Gothenburg, Vastra Gotaland, Sweden	https://ClinicalTrials.gov/show/NCT02220803
95	Combination Drug-Therapy for Patients With Untreated Obstructive Sleep Apnea	Recruiting	No Results Available	OSA|Obstructive Sleep Apnea	Drug: Acetazolamide|Drug: Eszopiclone|Drug: Placebo|Drug: Venlafaxine	Altman Clinical and Translational Research Institute Building, La Jolla, California, United States|UCSD Health - Pulmonary and Sleep Clinic, La Jolla, California, United States	https://ClinicalTrials.gov/show/NCT04639193
6	Acetazolamide Efficacy in Ataxia in PMM2-CDG	Recruiting	No Results Available	Pmm2-CDG|CDG1A	Drug: Placebo|Drug: Acetazolamide	Mayo Clinic, Rochester, Minnesota, United States|Children's Hospital of Philadelphia, Philadelphia, Pennsylvania, United States|Seattle Children's Hospital, Seattle, Washington, United States	https://ClinicalTrials.gov/show/NCT04679389
26	Acetazolamide for the Prevention of High Altitude Illness: a Comparison of Dosing	Completed	Has Results	Prophylaxis of Acute Mountain Sickness	Drug: Low Dose Acetazolamide|Drug: Normal Dose Acetazolamide	University of Utah Health Sciences Center, Salt Lake City, Utah, United States	https://ClinicalTrials.gov/show/NCT01993667
53	Impact of Acetazolamide in Reducing Referred Postoperative Pain	Recruiting	No Results Available	Prostate Cancer|Men	Drug: Acetazolamide|Other: Placebo	Froedtert Memorial Lutheran Hospital, Milwaukee, Wisconsin, United States	https://ClinicalTrials.gov/show/NCT04470843
54	Treatment of Metabolic Alkalosis With Acetazolamide. Effect on the Length of Mechanical Ventilation.	Completed	No Results Available	Pulmonary Disease, Chronic Obstructive|Obesity Hypoventilation Syndrome|Metabolic Alkalosis	Drug: Acetazolamide|Drug: Placebo	Fundació Hospital Asil de Granollers, Granollers, Barcelona, Spain|Hospital de Sant Joan Despí Moisès Broggi, Sant Joan Despí, Barcelona, Spain|Hospital Universitario Infanta Leonor, Madrid, Comunidad de Madrid, Spain|Fundación Jiménez Díaz, Madrid, Comunidad de Madrid, Spain|Hospital de Manacor, Manacor, Illes Balears, Spain|Hospital Son Espases, Palma de Mallorca, Illes Balears, Spain|Hospital …	https://ClinicalTrials.gov/show/NCT01499485
56	Tadalafil and Acetazolamide Versus Acetazolamide in Acute Mountain Sickness Prevention	Completed	No Results Available	Pulmonary Edema|Cerebral Edema	Drug: Tadalafil and acetazolamide|Drug: Acetazolamide	Center of Geographic Medicine, Tel Hashomer, Israel|Sheba Medical Ctr., Tel hashomer, Israel|Tel Hashomer, Israel	https://ClinicalTrials.gov/show/NCT01060969
99	Treatment of Sleep Related Breathing Disorders in Patients With Pulmonary Hypertension	Completed	No Results Available	Pulmonary Hypertension|Breathing-Related Sleep Disorder	Drug: acetazolamide|Other: Supplemental oxygen|Procedure: Non-invasive ventilation|Other: Room air|Drug: Placebo tablet	Respiratory Clinic, University Hospital of Zurich, Zurich, Switzerland	https://ClinicalTrials.gov/show/NCT01427192
67	Acetazolamide for Respiratory Failure in Combination With Metabolic Alkalosis	Completed	No Results Available	Respiratory Insufficiency|Alkalosis	Drug: Acetazolamide|Drug: Placebo	Department of Respiratory Medicine, Haukeland University Hospital, Bergen, Norway|Department of Internal Medicine, Sorlandet Sykehus Kristiansand, Kristiansand, Norway|Department of Internal Medicine, Aker University Hospital, Oslo, Norway|Ullevaal University Hospital, Dept. of Respiratory Medicine, Oslo, Norway|Department of Internal Medicine, St.Olav's Hospital, Trondheim, Norway	https://ClinicalTrials.gov/show/NCT00222534
130	EAGLE - Multicenter Study of the European Assessment Group for Lysis in the Eye	Terminated	No Results Available	Retinal Artery Occlusion|Fibrinolysis|Visual Acuity|Stroke|Hemodilution	Drug: Intravenous injection of heparin|Drug: Intravenous injection of acetazolamide|Procedure: Local intra-arterial fibrinolysis|Procedure: Globe massage|Drug: Topical use of beta-blocker|Drug: Isovolaemic haemodilution|Drug: Acetylsalicylic acid	Universityhospital Graz, Graz, Austria|Universityhospital Innsbruck, Innsbruck, Austria|Allgemeines Krankenhaus Wien, Wien, Austria|University Medical Center Freiburg, Freiburg, Baden-Württemberg, Germany|Universityhospital of RWTH Aachen, Aachen, Germany|Klinikum Augsburg, Augsburg, Germany|Universityhospital Bonn, Bonn, Germany|UKL Essen, Essen, Germany|Allgemeines Krankenhaus Hamburg Altona, H…	https://ClinicalTrials.gov/show/NCT00637468
112	Intravitreal Ranibizumab (Lucentis®) in the Treatment of Non-leaking Macular Cysts in Retinal Dystrophy	Completed	No Results Available	Retinal Dystrophies	Drug: Intravitreal ranibizumab (IVR) injection|Drug: Carbonic Anhydrase Inhibitor (CAI) therapy		https://ClinicalTrials.gov/show/NCT03763227
1	Effect of Acetazolamide on Right Heart Function at Rest in Lowlanders With COPD Traveling to High Altitude	Recruiting	No Results Available	Right Heart Function|Chronic Obstructive Pulmonary Disease|Altitude Sickness	Drug: Acetazolamide|Drug: Placebo	National Center of Cardiology and Internal Medicine, Bishkek, Kyrgyzstan	https://ClinicalTrials.gov/show/NCT04915365
10	Acetazolamide for Treatment Resistant Schizophrenia	Not yet recruiting	No Results Available	Schizophrenia|Schizo Affective Disorder	Drug: Acetazolamide|Drug: Placebo	University of Pittsburgh, Pittsburgh, Pennsylvania, United States|Atal Bihari Vajpayee Institute of Medical Sciences & Dr. Ram Manohar Lohia Hospital, New Delhi, India	https://ClinicalTrials.gov/show/NCT04887792
77	Cerebrovascular Reserve Measurements in Sickle Cell Disease	Unknown status	No Results Available	Sickle Cell Disease	Drug: Acetazolamide	Academic Medical Center, Amsterdam, Netherlands	https://ClinicalTrials.gov/show/NCT02824406
11	A Single-center Pilot Study Evaluating the Immediate Effects of Low-dose Acetazolamide on Respiratory Control in Subjects With Treatment Emergent Sleep Disordered Breathing	Withdrawn	No Results Available	Sleep Apnea	Drug: Acetazolamide	New York University School of Medicine, New York, New York, United States	https://ClinicalTrials.gov/show/NCT02670096
106	A Combined Surgical and Medical Approach in Mild Sleep Apnea	Unknown status	No Results Available	Sleep Apnea	Drug: acetazolamide|Drug: placebo|Procedure: uvulopalatopharygoplasty	University Hospital Antwerp, Edegem, Antwerp, Belgium	https://ClinicalTrials.gov/show/NCT00497120
101	Sleep Apnea: Mechanism and Cerebrovascular Consequences	Withdrawn	No Results Available	Sleep Apnea, Obstructive|Stroke	Drug: acetazolamide		https://ClinicalTrials.gov/show/NCT00108602
96	Sleep Apnea in Elderly	Recruiting	No Results Available	Sleep Apnea|Elderly Adults	Other: Hyperoxia/oxygen|Drug: Acetazolamide|Drug: Finasteride	John D. Dingell VA Medical Center, Detroit, MI, Detroit, Michigan, United States	https://ClinicalTrials.gov/show/NCT02703220
108	Central Sleep Apnea : Physiologic Mechanisms to Inform Treatment	Recruiting	No Results Available	Sleep Disordered Breathing|Able Bodied	Drug: Acetazolamide + supplemental oxygen + PAP therapy|Drug: Zolpidem + PAP therapy|Drug: Buspirone + PAP therapy	John D. Dingell VA Medical Center, Detroit, MI, Detroit, Michigan, United States	https://ClinicalTrials.gov/show/NCT04118387
72	Inhibition of CArbonic Anhydrase in Combination With Platinum and Etoposide-based Radiochemotherapy in Patients With Localized Small Cell Lung Cancer	Recruiting	No Results Available	Small Cell Lung Cancer	Drug: acetazolamide in combination with platinum and etoposide-based radiochemotherapy	Centre Antoine Lacassagne, Nice, France	https://ClinicalTrials.gov/show/NCT03467360
7	Acetazolamide Challenge With Perfusion in the Prediction of Cerebral Vasospasm	Recruiting	No Results Available	Subarachnoid Hemorrhage, Aneurysmal|Vasospasm, Cerebral	Drug: Acetazolamide	University of Wisconsin, Madison, Wisconsin, United States	https://ClinicalTrials.gov/show/NCT03377049
125	Treatment of Orthostatic Intolerance	Active, not recruiting	No Results Available	Tachycardia|Chronic Orthostatic Intolerance	Drug: Acetazolamide|Drug: Atomoxetine|Other: NO Drug|Drug: Clonidine|Drug: Entacapone|Drug: Entacapone & Propranolol|Drug: Atomoxetine & Propranolol|Drug: Indomethacin|Drug: Mecamylamine|Drug: Isosorbide Dinitrate|Dietary Supplement: Melatonin|Drug: Midodrine|Drug: Modafinil|Drug: Octreotide|Radiation: Placebo|Drug: Propranolol|Drug: Modafinil & Propranolol|Drug: Sertraline|Procedure: IV Saline|O…	Vanderbilt University Autonomic Dysfunction Center, Nashville, Tennessee, United States	https://ClinicalTrials.gov/show/NCT00262470
92	Cerebrovascular Reserve and White Matter Disease in Patients With Chronic Anemia	Recruiting	No Results Available	Thalassemia|Sickle Cell Disease|Healthy Controls	Drug: Hydroxyurea|Drug: Acetazolamide	CHLA, Los Angeles, California, United States	https://ClinicalTrials.gov/show/NCT03715972
23	Effectiveness of Acetazolamide in Reducing Paralysis of the Leg in Patients Undergoing Aortic Aneurysm Surgery Surgery	Unknown status	No Results Available	Thoracic Aneurysm	Drug: Acetazolamide	Liverpool heart & chest hospital, Liverpool, United Kingdom|Liverpool Heart & Chest Hospital, Liverpool, United Kingdom	https://ClinicalTrials.gov/show/NCT01889498
86	A Noninvasive Arterial Input Estimation Method for O-15 PET and Integrated PET/MR Scanning	Not yet recruiting	No Results Available	Validation of a New Noninvasive Method to Obtain the Arterial Input Function (AIF) Directly by PET Imaging	Drug: [O-15]Water|Drug: Acetazolamide	The Kirklin Clinic, Birmingham, Alabama, United States|UAB Advanced Imaging Facility, Birmingham, Alabama, United States	https://ClinicalTrials.gov/show/NCT03806751
41	Acetazolamide Facilitates Ventilator Weaning	Unknown status	No Results Available	Ventilator Weaning|Alkalosis, Metabolic	Drug: acetazolamide|Drug: Saline	AMC MICU; Asan medical center, Seoul, 388-1, Pungnap-dong, Songpa-gu, Korea, Republic of	https://ClinicalTrials.gov/show/NCT01131377
