# Supplementary material for: Diuretics: a contemporary pharmacological classification?
Source: Naunyn Schmiedebergs Arch Pharmacol. 2022 Mar 16;395(6):619–27. doi: 10.1007/s00210-022-02228-0 (PMC9072265; doi:10.1007/s00210-022-02228-0)
Supplement: Supplementary file 2 — Supplementary file2 (XLSX 15 KB) [file 210_2022_2228_MOESM2_ESM.xlsx]

## Sheet: PubMed_acetazolamide
Search query: (((((((((((((((((((Acetazolam[Title/Abstract]) OR (Acetazolamide[Title/Abstract])) OR (Ak-Zol[Title/Abstract])) OR (Ak Zol[Title/Abstract])) OR (AkZol[Title/Abstract])) OR (Apo-Acetazolamide[Title/Abstract])) OR ("Apo Acetazolamide"[Title/Abstract])) OR (ApoAcetazolamide[Title/Abstract])) OR (Diacarb[Title/Abstract])) OR (Diamox[Title/Abstract])) OR (Diuramide[Title/Abstract])) OR (…
Year,Count
2021.11	108
2020.17	166
2019.17	173
2018.19	187
2017.21	211
2016.2	201
2015.17	174
2014.17	174
2013.17	170
2012.15	150
2011.13	134
2010.14	140
2009.13	135
2008.13	127
2007.11	108
2006.12	125
2005.13	131
2004.15	148
2003.11	114
2002.13	127
2001.12	125
2000.12	125
1999.12	121
1998.13	132
1997.11	107
1996.15	152
1995.12	119
1994.14	140
1993.12	117
1992.13	135
1991.12	117
1990.12	118
1989.11	105
1988.99	99
1987.1	104
1986.12	122
1985.99	99
1984.11	111
1983.87	87
1982.77	77
1981.98	98
1980.81	81
1979.78	78
1978.76	76
1977.95	95
1976.82	82
1975.95	95
1974.25	25
1973.2	20
1972.25	25
1971.19	19
1970.34	34
1969.32	32
1968.33	33
1967.2	20
1966.25	25
1965.48	48
1964.15	149
1963.98	98
1962.49	49
1961.57	57
1960.47	47
1959.24	240
1958.24	241
1957.13	135
1956.88	88
1955.83	83
1954.35	35
1953.4	4
1952.2	2
	7429

## Sheet: PubMed_acetazolamide_glaucoma
Search query: (((((((((((((((((((Acetazolam[Title/Abstract]) OR (Acetazolamide[Title/Abstract])) OR (Ak-Zol[Title/Abstract])) OR ("Ak Zol"[Title/Abstract])) OR (AkZol[Title/Abstract])) OR (Apo-Acetazolamide[Title/Abstract])) OR ("Apo Acetazolamide"[Title/Abstract])) OR (ApoAcetazolamide[Title/Abstract])) OR (Diacarb[Title/Abstract])) OR (Diamox[Title/Abstract])) OR (Diuramide[Title/Abstract])) OR…
Year,Count
2021.17	17
2020.17	17
2019.15	15
2018.9	9
2017.16	16
2016.7	7
2015.8	8
2014.17	17
2013.15	15
2012.12	12
2011.5	5
2010.5	5
2009.8	8
2008.5	5
2007.8	8
2006.6	6
2005.7	7
2004.9	9
2003.3	3
2002.7	7
2001.3	3
2000.8	8
1999.9	9
1998.7	7
1997.12	12
1996.3	3
1995.3	3
1994.3	3
1993.4	4
1992.4	4
1991.4	4
1990.2	2
1989.4	4
1988.3	3
1987.4	4
1986.2	2
1985.2	2
1984.4	4
1983.3	3
1982.2	2
1981.7	7
1980.6	6
1979.13	13
1978.5	5
1977.1	10
1976.6	6
1975.6	6
1973.1	1
1971.1	1
1970.1	1
1969.1	1
1968.1	1
1965.4	4
1964.2	20
1963.18	18
1962.4	4
1961.3	3
1960.4	4
1959.6	6
1958.7	7
1957.17	17
1956.12	12
1955.25	25
1954.1	10
	470

## Sheet: PubMed_acetazolamide_heart fail
Search query: ((((((((Cardiac Failure[Title/Abstract]) OR (Heart Decompensation[Title/Abstract])) OR (Right-Sided Heart Failure[Title/Abstract])) OR (Right Sided Heart Failure[Title/Abstract])) OR (Myocardial Failure[Title/Abstract])) OR (Congestive Heart Failure[Title/Abstract])) OR (Left-Sided Heart Failure[Title/Abstract])) OR (Left Sided Heart Failure[Title/Abstract])) AND (((((((((((((((((((…
Year,Count
2020.1	1
2019.3	3
2018.2	2
2013.1	1
2012.1	1
2010.1	1
2006.1	1
2004.1	1
1998.3	3
1997.3	3
1994.1	1
1993.1	1
1989.1	1
1985.1	1
1980.2	2
1964.1	1
1963.1	1
1962.1	1
1959.24	24
1958.26	26
1957.7	7
1956.5	5
1955.13	13
1954.8	8
1953.3	3

## Sheet: Pubmed_acetazolamid_hypertens
Search query: ((((((((((((((((((((Acetazolam[Title/Abstract]) OR (Acetazolamide[Title/Abstract])) OR (Ak-Zol[Title/Abstract])) OR (Ak Zol[Title/Abstract])) OR (AkZol[Title/Abstract])) OR (Apo-Acetazolamide[Title/Abstract])) OR ("Apo Acetazolamide"[Title/Abstract])) OR (ApoAcetazolamide[Title/Abstract])) OR (Diacarb[Title/Abstract])) OR (Diamox[Title/Abstract])) OR (Diuramide[Title/Abstract])) OR …
Year,Count
2021.3	3
2020.3	3
2019.3	3
2018.3	3
2017.2	2
2016.4	4
2015.3	3
2014.1	1
2013.2	2
2012.3	3
2011.2	2
2010.1	1
2009.2	2
2008.3	3
2007.1	1
2006.3	3
2005.5	5
2003.1	1
2002.1	1
2001.2	2
2000.3	3
1999.4	4
1998.2	2
1997.6	6
1996.3	3
1995.2	2
1994.1	1
1993.2	2
1992.4	4
1991.1	1
1987.1	1
1986.1	1
1985.1	1
1984.1	1
1983.1	1
1982.2	2
1981.1	1
1980.2	2
1979.1	1
1977.1	1
1975.2	2
1969.1	1
1968.1	1
1965.2	2
1964.1	1
1963.2	2
1961.2	2
1960.2	2
1959.34	34
1958.24	24
1957.1	1
