# Supplementary material for: Diuretics: a contemporary pharmacological classification?
Source: Naunyn Schmiedebergs Arch Pharmacol. 2022 Mar 16;395(6):619–27. doi: 10.1007/s00210-022-02228-0 (PMC9072265; doi:10.1007/s00210-022-02228-0)
Supplement: Supplementary file 3 — Supplementary file3 (XLSX 14 KB) [file 210_2022_2228_MOESM3_ESM.xlsx]

## Sheet: PubMed_CAIs
Search query: ((((Carbonate Dehydratase Inhibitor[Title/Abstract]) OR (carboxy anhydrase inhibitor[Title/Abstract])) OR (Carbonate Dehydratase Inhibitors[Title/Abstract])) OR (carbon anhydrase inhibitors[Title/Abstract])) OR (Carbonic Anhydrase Inhibitor[Title/Abstract]))
Year,Count
2021.24	24
2020.42	42
2019.4	40
2018.33	33
2017.19	19
2016.31	31
2015.37	37
2014.27	27
2013.25	25
2012.17	17
2011.25	25
2010.24	24
2009.11	11
2008.22	22
2007.18	18
2006.2	20
2005.14	14
2004.27	27
2003.19	19
2002.16	16
2001.22	22
2000.28	28
1999.26	26
1998.35	35
1997.18	18
1996.19	19
1995.18	18
1994.25	25
1993.21	21
1992.2	20
1991.3	30
1990.35	35
1989.16	16
1988.19	19
1987.16	16
1986.2	20
1985.12	12
1984.14	14
1983.14	14
1982.8	8
1981.9	9
1980.5	5
1979.4	4
1978.8	8
1977.5	5
1976.8	8
1975.5	5
1974.3	3
1973.1	1
1972.2	2
1971.3	3
1970.1	1
1969.2	2
1968.6	6
1967.3	3
1966.3	3
1965.2	2
1964.4	4
1963.1	1
1961.2	2
1960.5	5
1959.3	3
1958.12	12
1957.8	8
1956.14	14
1955.3	30
1954.12	12
1953.6	6
1952.4	4

## Sheet: PubMed_CAIs_glaucoma
Search query: (((((Carbonate Dehydratase Inhibitor[Title/Abstract]) OR (carboxy anhydrase inhibitor[Title/Abstract])) OR (Carbonate Dehydratase Inhibitors[Title/Abstract])) OR (carbon anhydrase inhibitors[Title/Abstract])) OR (Carbonic Anhydrase Inhibitor[Title/Abstract])) AND ((glaucoma[Title/Abstract]) OR (glaucomas[Title/Abstract]))
Year,Count
2021.11	11
2020.14	14
2019.14	14
2018.5	5
2017.3	3
2016.6	6
2015.8	8
2014.5	5
2013.6	6
2012.3	3
2011.4	4
2010.6	6
2009.2	2
2008.1	10
2007.5	5
2006.6	6
2004.8	8
2003.7	7
2002.3	3
2001.5	5
2000.11	11
1999.7	7
1998.15	15
1997.8	8
1996.5	5
1995.2	2
1994.1	1
1993.2	2
1992.2	2
1991.9	9
1990.12	12
1989.4	4
1987.1	1
1986.3	3
1985.1	1
1984.1	1
1983.1	1
1982.1	1
1981.1	1
1980.1	1
1979.1	1
1978.3	3
1977.1	1
1958.1	1
1957.2	2
1954.2	2
	229

## Sheet: PubMed_CAIs_heart failure
Search query: (((((Carbonate Dehydratase Inhibitor[Title/Abstract]) OR (carboxy anhydrase inhibitor[Title/Abstract])) OR (Carbonate Dehydratase Inhibitors[Title/Abstract])) OR (carbon anhydrase inhibitors[Title/Abstract])) OR (Carbonic Anhydrase Inhibitor[Title/Abstract])) AND ((((((((Cardiac Failure[Title/Abstract]) OR (Heart Decompensation[Title/Abstract])) OR (Right-Sided Heart Failure[Title/A…
Year,Count
1957.1	1
1955.4	4
1954.2	2
1953.1	1
1952.1	1

## Sheet: PubMed_CAIs_hypertension
Search query: (((((Carbonate Dehydratase Inhibitor[Title/Abstract]) OR (carboxy anhydrase inhibitor[Title/Abstract])) OR (Carbonate Dehydratase Inhibitors[Title/Abstract])) OR (carbon anhydrase inhibitors[Title/Abstract])) OR (Carbonic Anhydrase Inhibitor[Title/Abstract])) AND (((hypertension[Title/Abstract]) OR (high blood pressure[Title/Abstract])) OR (high blood pressures[Title/Abstract])) NOT…
Year,Count
2021.1	1
2020.1	1
2019.1	1
2018.2	2
2009.1	1
2006.1	1
2001.1	1
1996.1	1
1987.1	1
1977.1	1
	11
